# Supplementary material for: The NADPH Oxidase A of Verticillium dahliae Is Essential for Pathogenicity, Normal Development, and Stress Tolerance, and It Interacts with Yap1 to Regulate Redox Homeostasis
Source: J Fungi (Basel). 2021 Sep 9;7(9):740. doi: 10.3390/jof7090740 (PMC8468606; doi:10.3390/jof7090740)
Supplement: Supplementary file 1 [file jof-07-00740-s001.zip]

Archive with 4 entries (4 files):
- Supplementary_Figures.pdf
- Table_S1_v1.pdf
- Table_S2_v1.pdf
- Table_S3_v1.pdf
